# Supplementary material for: Unraveling the Shared Genetic Architecture and Polygenic Overlap Between Loneliness, Major Depressive Disorder, and Sleep-Related Traits
Source: Biomedicines. 2025 Dec 16;13(12):3101. doi: 10.3390/biomedicines13123101 (PMC12730563; doi:10.3390/biomedicines13123101)
Supplement: Supplementary file 1 [file biomedicines-13-03101-s001.zip › Supplementary Materials File S2.xlsx]

## Sheet: Content List
Supplementary File S2: Supplementary Tables
S5	Univariate and Bivariate cross trait analysis of LON, MDD and Sleep Traits (INS, CHR, SD) using Causal MiXeR Method
S6	Distinct genomic loci associated with LON at condFDR < 0.01 given association with MDD
S7	Distinct genomic loci associated with LON at condFDR < 0.01 given association with INS
S8	Distinct genomic loci associated with LON at condFDR < 0.01 given association with CHR
S9	Distinct genomic loci associated with LON at condFDR < 0.01 given association with SD
S10	Distinct genomic loci associated with MDD at condFDR < 0.01 given association with INS
S11	Distinct genomic loci associated with MDD at condFDR < 0.01 given association with CHR
S12	Distinct genomic loci associated with MDD at condFDR < 0.01 given association with SD
S13	Distinct genomic loci associated with MDD at condFDR < 0.01 given association with LON
S14	Distinct genomic loci associated with INS at condFDR < 0.01 given association with LON
S15	Distinct genomic loci associated with INS at condFDR < 0.01 given association with MDD
S16	Distinct genomic loci associated with CHR at condFDR < 0.01 given association with LON
S17	Distinct genomic loci associated with CHR at condFDR < 0.01 given association with MDD
S18	Distinct genomic loci associated with SD at condFDR < 0.01 given association with LON
S19	Distinct genomic loci associated with SD at condFDR < 0.01 given association with MDD
S20	Distinct shared genomic loci associated with both LON and MDD at conjFDR < 0.05.
S21	Distinct shared genomic loci associated with both LON and INS at conjFDR < 0.05.
S22	Distinct shared genomic loci associated with both LON and CHR at conjFDR < 0.05.
S23	Distinct shared genomic loci associated with both LON and SD at conjFDR < 0.05.
S24	Distinct shared genomic loci associated with both MDD and INS at conjFDR < 0.05.
S25	Distinct shared genomic loci associated with both MDD and CHR at conjFDR < 0.05.
S26	Distinct shared genomic loci associated with both MDD and SD at conjFDR < 0.05.
S27	All candidate SNPs jointly associated with LON and MDD having a conjFDR < 0.10 and an r2 ≧ 0.6 with one of the independent significant SNPs
S28	All candidate SNPs jointly associated with LON and INS having a conjFDR < 0.10 and an r2 ≧ 0.6 with one of the independent significant SNPs
S29	All candidate SNPs jointly associated with LON and CHR having a conjFDR < 0.10 and an r2 ≧ 0.6 with one of the independent significant SNPs
S30	All candidate SNPs jointly associated with LON and SD having a conjFDR < 0.10 and an r2 ≧ 0.6 with one of the independent significant SNPs
S31	All candidate SNPs jointly associated with MDD and INS having a conjFDR < 0.10 and an r2 ≧ 0.6 with one of the independent significant SNPs
S32	All candidate SNPs jointly associated with MDD and CHR having a conjFDR < 0.10 and an r2 ≧ 0.6 with one of the independent significant SNPs
S33	All candidate SNPs jointly associated with MDD and SD having a conjFDR < 0.10 and an r2 ≧ 0.6 with one of the independent significant SNPs
S34	Novel variants of Loneliness at condFDR<0.01
S35	Novel variants of Major depression at condFDR<0.01
S36	Novel variants of Insomnia at condFDR<0.01
S37	Novel variants of Chronotype at condFDR<0.01
S38	Novel variants of Sleep duration at condFDR<0.01
S39	Novel variants of Loneliness at conjFDR<0.05
S40	Novel variants of Major Depression at conjFDR<0.05
S41	Genomic loci simultaneously associated with Loneliness, Major Depression, Insomnia and Chronotype at conjFDR < 0.05
S42	Genomic loci simultaneously associated with Loneliness, Major Depression and Sleep Duration at conjFDR < 0.05
S43	eQTL functionality for all lead SNPs associated with LON and MDD at conjFDR < 0.05
S44	eQTL functionality for all lead SNPs associated with LON and INS at conjFDR < 0.05
S45	eQTL functionality for all lead SNPs associated with LON and CHR at conjFDR < 0.05
S46	eQTL functionality for all lead SNPs associated with LON and SD at conjFDR < 0.05
S47	eQTL functionality for all lead SNPs associated with MDD and INS at conjFDR < 0.05
S48	eQTL functionality for all lead SNPs associated with MDD and CHR at conjFDR < 0.05
S49	eQTL functionality for all lead SNPs associated with MDD and SD at conjFDR < 0.05
S50	Genes mapped to lead SNPs in loci associated with both LON and MDD at conjFDR < 0.05
S51	Genes mapped to lead SNPs in loci associated with both LON and INS at conjFDR < 0.05
S52	Genes mapped to lead SNPs in loci associated with both LON and CHR at conjFDR < 0.05
S53	Genes mapped to lead SNPs in loci associated with both LON and SD at conjFDR < 0.05
S54	Genes mapped to lead SNPs in loci associated with both MDD and INS at conjFDR < 0.05
S55	Genes mapped to lead SNPs in loci associated with both MDD and CHR at conjFDR < 0.05
S56	Genes mapped to lead SNPs in loci associated with both MDD and SD at conjFDR < 0.05
S57	Credible genes mapped through all gene mapping strategies for LON, MDD and sleep-related phenotypes at conjFDR < 0.05
S58	Gene-set analysis of SNPs associated genes conjunctionally associated with LON, MDD, and sleep-related traits (Boneferroni corrected).
S59	Gene Pathway Analysis for Lead SNPs within Loci Associated with both LON and MDD, conjFDR < 0.05
S60	Gene Pathway Analysis for Lead SNPs within Loci Associated with both LON and INS, conjFDR < 0.05.
S61	Gene Pathway Analysis for Lead SNPs within Loci Associated with both LON and CHR, conjFDR < 0.05.
S62	Gene Pathway Analysis for Lead SNPs within Loci Associated with both LON and SD, conjFDR < 0.05.
S63	Gene Pathway Analysis for Lead SNPs within Loci Associated with both MDD and INS, conjFDR < 0.05.
S64	Gene Pathway Analysis for Lead SNPs within Loci Associated with both MDD and CHR, conjFDR < 0.05.
S65	Gene Pathway Analysis for Lead SNPs within Loci Associated with both MDD and SD, conjFDR < 0.05.
S66	Percentage of CADD scores and number of RegulomeDB scores of SNPs for all traits
S67	Genes mapped to independent SNPs within shared loci that are jointly associated with loneliness and two related phenotypes
S68	Genetic correlations of LON, MDD with Sleep Traits using LDSC
S69	TWAS results for LON
S70	TWAS results for MDD
S71	TWAS results for INS
S72	TWAS results for CHR
S73	TWAS results for SD

## Sheet: S5
S1. Univariate and Bivariate cross trait analysis of LON, MDD and Sleep Traits (INS, CHR, SD) using Causal MiXeR Method
The univariate MiXeR output provides estimates for key parameters, including the number of trait-influencing variants at 90% heritability (nc@p9) with mean and standard deviation values, trait heritability (h2), polygenicity (pi), and discoverability (sig2_beta). The bivariate MiXeR output further estimates the number of trait-specific variants for Trait 1 (nc1@p9) and Trait 2 (nc2@p9), as well a…
Univariate Mixer Output	Number of trait-influencing variants (at 90% heritability)		Trait heritability		Trait polygenicity		Trait discoverability
Trait	nc@p9 (mean)	nc@p9 (std)	h2 (mean)	h2 (std)	pi (mean)	pi (std)	sig2_beta (mean)	sig2_beta (std)
LON	10968.4	768.291	0.039253	0.000554896	0.00343931	0.00024091	5.53e-06	3.56e-07
MDD	18720.7	2502.14	0.0308353	0.000600713	0.00587018	0.000784586	2.58e-06	3.18e-07
CHR	9280.13	283.576	0.206444	0.00240853	0.00290994	8.89198e-05	3.42424e-05	9.59406e-07
INS	9331.13	600.18	0.00910118	0.000154136	0.00292593	0.000188196	1.50535e-06	8.4e-08
SD	8203.22	295.45	0.067254	0.000889572	0.00257226	9.26431e-05	0.00257226	9.26431e-05
Bivariate Mixer Output		Number of shared and trait-specific variants (at 90% heritability)						Dice Coefficient		Measures of correlation						Congruency		Trait polygenicity						Model selection (information criterions)
Trait 1	Trait 2	nc1@p9 (mean)	nc1@p9 (std)	nc2@p9 (mean)	nc2@p9 (std)	nc12@p9 (mean)	nc12@p9 (std)	dice (mean)	dice (std)	rho_zero (mean)	rho_zero (std)	rho_beta (mean)	rho_beta (std)	rg (mean)	rg (std)	fraction_concordant_within_shared (mean)	fraction_concordant_within_shared (std)	pi1 (mean)	pi1 (std)	pi2 (mean)	pi2 (std)	pi12 (mean)	pi12 (std)	best_vs_min_AIC	best_vs_max_AIC
LON	MDD	742.185	606.692	8494.51	1922.29	10226.2	744.949	0.691081	0.0325583	0.0562271	0.00229351	0.985081	0.0231478	0.70498	0.0140069	0.957595	0.0353712	0.000232724	0.000190238	0.00266359	0.000602765	0.00320658	0.000233591	-1.38612	-0.922994
LON	CHR	3758.57	934.305	2070.35	944.826	7209.78	933.237	0.711433	0.0822731	-0.0473238	0.00134769	-0.105842	0.00966353	-0.0749938	0.0057017	0.466245	0.00309311	0.00117856	0.000292967	0.000649191	0.000296266	0.00226074	0.000292632	29.4656	2.85673
LON	INS	1814.94	1108.18	177.722	245.573	9153.41	491.157	0.902193	0.0478001	-0.114127	0.00240895	-0.00158761	0.0122072	-0.00144088	0.0113134	0.499495	0.00388596	0.000569105	0.000347489	5.57278e-05	7.70033e-05	0.0028702	0.00015401	72.3124	-0.937355
LON	SD	3137.66	823.302	372.528	337.093	7830.7	366.428	0.817921	0.0448022	-0.0692929	0.00244232	-0.198335	0.0146789	-0.163648	0.00983063	0.43644	0.00476766	0.000983864	0.00025816	0.000116812	0.000105701	0.00245544	0.0001149	16.9	-0.00124898

## Sheet: S6
S6. Distinct genomic loci associated with LON at condFDR < 0.01 given association with MDD
The most strongly associated lead SNPs in independent genomic loci are shown after merging regions < 250 KB apart into a single locus. ANNOVAR = functional variant classification based on position in or outside of a gene; CADD = Combined Annotation-Dependent depletion score, which predict how deleterious the SNP effect is on protein structure/function (higher scores indicate more deleterious); Re…
locusnum	CHR	LEAD_SNP	LEAD_BP	MinBP	MaxBP	FDR	A1	A2	nearestGene	dist	ANNOVAR	CADD	RDB	minChrState	commonChrState	PVAL_in_LON	Z_in_LON	SE_in_LON	PVAL_in_MDD	Z_in_MDD	SE_in_MDD	Novel in LON
1	1	rs159960	8476428	8415235	8895970	0.000833117	A	G	RERE	0	intronic	0.264	NA	4	5	1.475e-07	5.25563	0.00206293	0.01898	2.34592	0.009	No
2	1	rs4920381	18092615	18086999	18108448	0.00443492	C	T	ACTL8	0	intronic	2.383	3a	5	15	2.759e-05	4.19251	0.00214555	0.001094	3.26517	0.0095	Yes
3	1	rs116362708	75930314	75289415	75993402	0.00283593	A	G	SLC44A5	0	intronic	1.332	6	9	15	1.5e-07	5.25257	0.00472137	0.9955	0.00563994	0.027	Yes
4	2	rs1463979	22570074	22499207	22613427	0.000253351	G	A	AC068490.2	0	ncRNA_intronic	10.13	NA	5	15	3.757e-07	-5.08086	0.00210339	0.0003365	-3.58545	0.0091	No
5	2	rs62142080	32182528	31763558	32469618	0.006616	C	T	MEMO1:DPY30	00:00:00	intronic	8.241	5	1	15	5.327e-05	4.04081	0.0020933	0.0004747	3.49464	0.0092	Yes
6	2	rs6430286	148834364	148792665	149111906	0.00249212	A	G	MBD5	0	intronic	2.321	7	5	15	2.124e-08	5.60161	0.00207269	0.894	-0.133245	0.0091	Yes
7	2	rs138218528	212676884	212670019	212778384	1.20404e-05	C	T	ERBB4	0	intronic	8.481	6	9	15	1.154e-08	5.70637	0.00217712	0.01059	2.55594	0.0098	No
8	2	rs4233997	215379188	215361613	215405343	0.00648433	A	G	AC107218.3:VWC2L:VWC2L-IT1	00:00:00	ncRNA_intronic	2.19	7	5	15	8.602e-07	4.92119	0.00209568	0.1303	-1.51292	0.0091	Yes
9	2	rs57895133	220170941	220155834	220209065	0.00133084	G	A	PTPRN	0	intronic	8.291	5	4	14	3.775e-06	-4.62342	0.00324094	0.0003914	-3.54582	0.0144	Yes
10	2	rs6737187	226360417	226336692	226360417	0.000531554	A	G	NYAP2	0	intronic	2.729	6	1	15	9.871e-07	4.89418	0.00224412	0.03551	-2.10249	0.0099	Yes
11	3	rs9586	49213637	48724811	49616053	0.00130042	C	T	KLHDC8B	0	UTR3	11.63	NA	2	4	3.635e-06	4.63121	0.00246705	0.0009221	-3.31328	0.0107	No
12	3	rs2322141	71820969	71748419	71820969	0.00824373	T	C	PROK2	0	UTR3	0.657	7	4	14	6.647e-05	3.98859	0.0035368	0.02204	2.28968	0.0154	Yes
13	3	rs9830303	81996166	81675652	82022078	0.00154292	A	G	RP11-359D24.1	24153	intergenic	2.279	7	5	15	3.718e-09	5.89627	0.00206921	0.5902	-0.538546	0.0089	No
14	5	rs30266	103972357	103783801	104082179	1.93512e-05	A	G	RP11-6N13.1	0	ncRNA_intronic	2.275	NA	15	15	1.934e-08	-5.61782	0.0021809	1.325e-07	5.27535	0.0096	No
15	5	rs12519953	133839550	133830055	133869270	0.00857295	A	G	AC005355.2	2692	intergenic	3.813	4	2	7	2.094e-05	-4.2546	0.00283493	0.002222	3.05883	0.0122	Yes
16	5	rs4246037	152249065	151657057	152339648	1.44504e-05	C	T	AC091969.1	0	ncRNA_intronic	6.369	7	9	15	2.158e-11	-6.69493	0.00212439	0.779	0.280622	0.0092	No
17	5	rs13168358	153133722	153087153	153241171	0.00504715	T	C	GRIA1	0	intronic	0.84	4	5	15	3.416e-05	4.14382	0.0024569	0.0003865	-3.54913	0.0109	Yes
18	5	rs6893351	165515158	165501885	165523674	0.00502269	G	A	RP11-67M9.1	40344	intergenic	2.57	7	5	15	1.492e-06	-4.81226	0.0025241	0.0471	1.9854	0.011	Yes
19	5	rs1024993	167006009	166988967	167055936	0.000605385	C	T	TENM2	0	intronic	12.89	7	5	15	1.18e-06	4.85894	0.00218018	0.0003238	-3.59548	0.0096	No
20	5	rs985650	167443585	167402866	167461126	0.00253597	A	G	TENM2	0	intronic	1.989	NA	4	15	1.075e-05	-4.40153	0.00218998	0.001799	3.12155	0.0095	Yes
21	6	rs10456089	11959836	11959836	11959836	0.00144577	A	G	RP11-456H18.1	30739	intergenic	0.079	7	5	15	9.377e-09	5.74162	0.00378804	0.2537	1.14141	0.0185	No
22	6	rs114146785	28797097	26761255	30706631	0.000522992	G	A	XXbac-BPG308K3.5	8548	intergenic	0.069	7	13	14	9.65e-07	-4.89865	0.00470953	0.006306	-2.73143	0.0216	No
23	6	rs12660725	100978570	100909398	101273149	0.00288314	T	C	ASCC3:RP1-121G13.3	00:00:00	ncRNA_exonic	18.97	7	4	5	1.322e-06	-4.83645	0.0020509	0.03069	2.16107	0.0089	Yes
24	6	rs3777436	131189534	131018421	131381579	4.45707e-05	G	T	EPB41L2	0	intronic	7.531	7	4	5	1.564e-09	-6.03762	0.002118	0.05328	-1.93264	0.0091	No
25	6	rs868708	163259260	163216692	163268904	0.00245277	A	G	PACRG	0	intronic	3.575	NA	9	15	1.772e-07	5.22182	0.00215113	0.01842	-2.35707	0.0093	No
26	7	rs3807866	12250378	12233848	12286050	0.00145661	A	G	TMEM106B	488	upstream	7.544	NA	1	1	4.333e-06	-4.59474	0.0020818	0.01484	2.43626	0.009	No
27	7	rs2049604	113990352	113858363	114194615	0.0058683	T	C	FOXP2	0	intronic	2.319	5	5	15	5.452e-07	5.00967	0.00213502	0.007286	-2.68348	0.0096	Yes
28	7	rs12706031	115045712	114946081	115112776	0.00870935	A	C	RP11-222O23.1	97708	intergenic	9.313	6	14	15	7.83e-06	4.46979	0.00205867	0.007732	2.66355	0.0089	Yes
29	7	rs7801807	122020383	121993483	122020759	0.00469227	C	A	CADPS2:RP5-1101C3.1	00:00:00	ncRNA_intronic	21.5	6	5	15	8.796e-06	4.44482	0.00257958	0.001508	3.17314	0.0122	Yes
30	7	rs322349	136989441	136989304	137007159	0.00655521	G	A	PTN	0	intronic	0.565	NA	1	15	2.805e-06	-4.68462	0.00204901	0.03861	-2.06832	0.0091	Yes
31	8	rs11780927	33806910	33793289	33980486	0.00984851	A	G	RP11-317N12.1	0	ncRNA_intronic	0.808	7	5	9	2.669e-06	-4.69474	0.00271486	0.01797	2.36624	0.012	Yes
32	8	rs10099728	65260306	65197740	65275797	0.0085856	T	C	RP11-32K4.1	0	ncRNA_intronic	1.755	7	4	15	8.127e-05	3.94061	0.0026818	0.001045	3.27812	0.0117	No
33	9	rs773020	77768122	77768122	77768122	0.00117028	G	A	OSTF1	5940	intergenic	0.948	5	2	5	1.581e-09	-6.03587	0.00341273	0.5461	-0.603614	0.017	No
34	9	rs10992800	96373818	96161300	96485368	4.22618e-10	A	G	PHF2	0	intronic	0.348	7	5	15	1.261e-13	7.41016	0.00209327	0.0006089	-3.42762	0.0092	Yes
35	9	rs2149351	120501644	120444525	120534073	0.000418873	T	G	snoZ13_snr52	7894	intergenic	4.301	NA	5	15	2.01e-07	5.19844	0.00238489	0.009675	2.58723	0.0105	No
36	9	rs10984766	122657312	122655283	122676328	0.00170013	G	A	RP11-360A18.2	40018	intergenic	0.311	5	9	15	1.489e-06	-4.81269	0.00211116	0.0006529	-3.40863	0.0098	No
37	11	rs12364432	47902883	47372377	47946836	6.47432e-05	A	G	RP11-793I11.1	23991	intergenic	9.263	1f	2	15	1.478e-08	5.66407	0.00215246	0.09596	-1.66476	0.0094	No
38	11	rs1966836	57982229	57851213	57987626	0.000461139	A	G	OR1S1	0	exonic	0.91	6	9	15	7.903e-09	5.77051	0.00226001	0.09878	1.6508	0.0098	No
39	11	rs4572147	132489333	132469221	132489333	0.00323818	G	A	OPCML	0	intronic	13.67	6	5	15	7.396e-08	-5.38128	0.00205328	0.2135	1.244	0.009	No
40	12	rs2955524	23972526	23972526	23972526	0.00383323	T	C	SOX5	0	intronic	0.07	6	5	15	2.161e-05	-4.24759	0.00246379	NA	NA	NA	Yes
41	12	rs11068917	118791120	118586689	118888131	0.000653226	A	C	TAOK3	0	intronic	10.16	7	4	15	7.488e-07	-4.94826	0.00270132	0.001448	3.18491	0.0116	No
42	13	rs4456389	82480601	82450107	82494257	0.00552071	G	A	PTMAP5	215393	intergenic	0.085	7	9	15	3.958e-05	-4.10994	0.00215594	6.548e-05	-3.99214	0.0093	No
43	14	rs35641442	75207263	75108290	75378185	0.00653994	A	G	FCF1	3868	intergenic	11.4	7	5	5	5.227e-05	-4.04524	0.00205429	0.01811	2.36336	0.009	Yes
44	14	rs1954557	98694385	98679536	98749273	0.00170645	T	C	RP11-61O1.1	22904	intergenic	0.025	NA	2	15	5.581e-06	-4.54167	0.00215367	0.06148	1.87003	0.0093	No
45	15	rs962949	47685378	47613403	47685504	0.00050444	G	A	SEMA6D:CTD-2050N2.1	00:00:00	ncRNA_intronic	0.211	7	5	15	9.188e-07	-4.90827	0.00216925	1.305e-06	-4.83899	0.0094	No
46	17	rs569012614	44364209	43572419	44865498	0.00862695	T	C	ARL17B	0	intronic	12.07	NA	1	15	NA	NA	NA	NA	NA	NA	No
47	17	rs12601759	65955284	65824046	66144402	7.55013e-06	G	A	BPTF	0	intronic	4.014	4	4	5	1.523e-09	-6.04188	0.00258394	0.01849	-2.35566	0.0112	No
48	18	rs1941699	31245871	31184571	31414314	0.000746165	A	G	ASXL3	0	intronic	4.483	5	5	15	5.612e-07	-5.0041	0.00210184	0.0623	-1.86415	0.0091	Yes
49	18	rs6508210	50747191	50620087	51055069	0.000459217	A	C	DCC	0	intronic	2.737	6	9	15	8.122e-07	-4.93241	0.00205266	0.0001888	-3.73355	0.009	No
50	18	rs613872	53210302	52849351	53725929	3.2484e-13	G	T	TCF4	0	intronic	1.664	5	5	15	3.758e-17	-8.42021	0.00270385	0.05554	1.91463	0.0119	No
51	19	rs335019	30426526	30387420	30556283	0.00137602	G	A	URI1	0	intronic	1.03	6	9	15	3.221e-07	5.11001	0.0034714	0.05801	-1.89562	0.0152	Yes
52	20	rs1022688	47648856	47508077	47935069	0.000277658	A	G	ARFGEF2	0	intronic	7.422	6	4	4	2.804e-09	-5.94267	0.00217785	0.2606	1.12497	0.0094	No

## Sheet: S7
S7. Distinct genomic loci associated with LON at condFDR < 0.01 given association with INS
The most strongly associated lead SNPs in independent genomic loci are shown after merging regions < 250 KB apart into a single locus. ANNOVAR = functional variant classification based on position in or outside of a gene; CADD = Combined Annotation-Dependent depletion score, which predict how deleterious the SNP effect is on protein structure/function (higher scores indicate more deleterious); Re…
locusnum	CHR	LEAD_SNP	LEAD_BP	MinBP	MaxBP	FDR	A1	A2	nearestGene	dist	ANNOVAR	CADD	RDB	minChrState	commonChrState	PVAL_in_LON	Z_in_LON	SE_in_LON	PVAL_in_INS	Z_in_INS	SE_in_INS	Novel
1	1	rs159960	8476428	8415235	8888842	0.00210984	A	G	RERE	0	intronic	0.264	NA	4	5	1.475e-07	5.25563	0.00206293	0.01849	2.35566	0.005171	No
2	1	rs116362708	75930314	75289415	75993402	0.00127086	A	G	SLC44A5	0	intronic	1.332	6	9	15	1.5e-07	5.25257	0.00472137	0.008679	-2.62445	0.01203	Yes
3	1	rs12046085	182600308	182600308	182603184	0.00243467	T	C	RP11-317P15.5	10642	intergenic	0.696	5	5	15	4.323e-06	4.59523	0.0070709	0.00036	-3.56779	0.01776	Yes
4	1	rs76709730	201892943	201823082	201917509	0.0073723	C	T	LMOD1	0	intronic	2.411	5	4	15	2.206e-05	4.24291	0.00240202	5.865e-07	-4.99561	0.006115	Yes
5	2	rs72781689	24256349	23890084	24257682	0.00539287	T	C	MFSD2B:C2orf44	00:00:00	intronic	0.333	7	4	5	1.369e-05	-4.34871	0.00301469	0.0004656	3.4998	0.007561	Yes
6	2	rs938023	36190122	36185029	36244703	0.00579832	C	A	MRPL50P1	239913	intergenic	0.887	6	7	15	3.758e-06	-4.62435	0.00222737	0.002537	-3.01889	0.005577	Yes
7	2	rs6430286	148834364	148496105	149111906	0.00489408	A	G	MBD5	0	intronic	2.321	7	5	15	2.124e-08	5.60161	0.00207269	0.5337	0.622368	0.005175	Yes
8	2	rs55917454	152491269	152351797	152491269	0.0056609	C	T	NEB	0	intronic	4.276	7	4	15	2.459e-06	-4.71151	0.00224069	0.003868	2.88873	0.005548	Yes
9	2	rs138218528	212676884	212673550	212778384	0.00065935	C	T	ERBB4	0	intronic	8.481	6	9	15	1.154e-08	5.70637	0.00217712	0.06168	-1.86859	0.005537	Yes
10	2	rs6715064	220041928	220035118	220061601	0.00500047	T	C	CNPPD1:FAM134A	00:00:00	UTR5	10.23	2a	1	1	1.216e-06	-4.853	0.00221361	0.006672	2.71279	0.005498	Yes
11	3	rs34484573	49880399	48867239	49900350	0.00276286	A	G	TRAIP	0	intronic	0.636	2b	4	5	5.181e-06	4.55731	0.00307395	0.0001378	-3.81208	0.007657	Yes
12	3	rs4465966	82009703	81675652	82021529	0.00121987	A	G	RP11-260O18.1	25585	intergenic	2.325	6	5	15	3.21e-09	5.92049	0.0020693	0.4918	0.687449	0.005149	No
13	4	rs77087420	123122856	123122856	123558330	0.0094008	G	A	KIAA1109	0	intronic	4.579	7	4	4	3.576e-06	4.63461	0.00448082	0.006006	-2.74745	0.01126	Yes
14	5	rs30266	103972357	103783801	104082179	2.94355e-05	A	G	RP11-6N13.1	0	ncRNA_intronic	2.275	NA	15	15	1.934e-08	-5.61782	0.0021809	1.125e-09	6.09058	0.005424	No
15	5	rs4509081	152257172	151657057	152339648	1.09216e-05	A	G	AC091969.1	0	ncRNA_intronic	4.233	7	9	15	2.049e-11	-6.70252	0.0021244	0.2157	1.23804	0.005285	No
16	5	rs11167642	153222233	153120264	153255743	0.00943772	C	T	GRIA1	28803	intergenic	5.936	7	9	15	3.252e-05	4.15504	0.00266047	0.0003998	-3.54022	0.006616	Yes
17	5	rs80302414	166061033	166040547	166065998	0.00889257	A	G	CTB-63M22.1	251428	intergenic	16.7	2c	7	15	5.074e-06	4.56171	0.0039018	0.003803	-2.89406	0.009862	Yes
18	6	rs10456089	11959836	11959836	11959836	0.00220118	A	G	RP11-456H18.1	30739	intergenic	0.079	7	5	15	9.377e-09	5.74162	0.00378804	0.3934	-0.853468	0.01048	No
19	6	rs148466862	29317177	28470061	29341967	0.0041907	T	C	OR5V1	5829	intergenic	0.204	6	9	15	2.171e-06	-4.73678	0.00491101	0.00271	2.99885	0.01217	Yes
20	6	rs240113	101058886	100953047	101338978	0.000991205	G	A	ASCC3	0	intronic	1.254	3a	5	5	1.302e-06	4.83949	0.00205227	0.0001163	3.8538	0.005125	Yes
21	6	rs7770860	131186393	131122295	131381579	0.000579549	C	T	EPB41L2	0	intronic	4.51	6	4	5	1.118e-09	-6.09156	0.00211764	0.5053	0.666174	0.005268	No
22	6	rs9365499	163271833	162934351	163273021	0.00736064	T	C	PACRG	0	intronic	0.502	7	1	15	1.34e-05	4.35343	0.0025697	0.0009203	-3.31382	0.006448	Yes
23	7	rs12536335	114043159	113844949	114401123	0.000549891	G	A	FOXP2	0	intronic	0.626	4	5	15	6.184e-07	4.98538	0.00207089	6.518e-07	-4.9752	0.005223	Yes
24	7	rs12666682	134021784	133969439	134029281	0.00694059	A	C	AC008154.5	9038	intergenic	1.675	7	5	15	2.009e-05	-4.26387	0.00207238	0.0003495	3.57554	0.005179	Yes
25	8	rs6558173	22492103	22447426	22542962	0.00847559	T	G	BIN3	0	intronic	0.101	1f	3	4	4.67e-07	5.0394	0.00214053	0.04186	-2.03491	0.005344	Yes
26	9	rs773020	77768122	77768122	77768122	0.000304521	G	A	OSTF1	5940	intergenic	0.948	5	2	5	1.581e-09	-6.03587	0.00341273	0.1666	-1.38321	0.008499	No
27	9	rs10992800	96373818	96161300	96484560	7.28555e-10	A	G	PHF2	0	intronic	0.348	7	5	15	1.261e-13	7.41016	0.00209327	5.945e-05	-4.01498	0.005215	No
28	9	rs1147319	125669502	125601801	126044010	0.00204276	G	T	ZBTB6	832	downstream	1.094	7	4	5	4.337e-07	-5.05356	0.00290642	0.005262	-2.79054	0.007244	Yes
29	9	rs28458909	140257189	140241209	140278206	0.00334008	T	C	EXD3	0	intronic	7.113	5	5	15	4.942e-06	-4.56725	0.00310895	NA	NA	NA	Yes
30	11	rs11022762	13335926	13288698	13350131	0.00139891	T	C	ARNTL	0	intronic	4.503	6	4	5	1.475e-07	-5.25565	0.00210712	0.01015	2.57068	0.005223	Yes
31	11	rs11605348	47606483	47372377	47946836	2.25559e-05	A	G	NDUFS3	368	downstream	0.095	7	4	4	1.431e-08	5.66963	0.00214695	2.233e-06	-4.73111	0.005344	No
32	11	rs1966836	57982229	57689210	57987626	0.00118003	A	G	OR1S1	0	exonic	0.91	6	9	15	7.903e-09	5.77051	0.00226001	0.2014	1.27757	0.005593	Yes
33	11	rs680914	99501982	99489910	99555632	0.00224655	A	G	CNTN5	0	intronic	5.359	NA	5	15	3.877e-06	4.61788	0.00219757	8.862e-05	3.91981	0.005442	Yes
34	11	rs4572147	132489333	132469221	132489333	0.00715306	G	A	OPCML	0	intronic	13.67	6	5	15	7.396e-08	-5.38128	0.00205328	0.2569	-1.13375	0.0052	Yes
35	14	rs4899292	69704052	69480381	69746345	0.00131623	A	G	EXD2	0	intronic	1.55	5	4	4	7.963e-08	-5.36796	0.00214418	0.01872	-2.35106	0.005325	Yes
36	14	rs61978688	98749273	98688897	98749273	0.00787563	G	A	AL163760.1	48695	intergenic	0.881	7	9	15	1.381e-06	-4.8277	0.00208165	0.01192	2.5145	0.005233	Yes
37	15	rs28693900	38856493	38856493	38916906	0.0039039	A	G	RASGRP1	0	intronic	11.47	2b	1	1	8.495e-06	4.45231	0.00204986	3.418e-05	4.14366	0.005109	Yes
38	17	rs12601759	65955284	65824046	66144402	3.97263e-05	G	A	BPTF	0	intronic	4.014	4	4	5	1.523e-09	-6.04188	0.00258394	0.01325	2.47698	0.006426	No
39	18	rs6508210	50747191	50620087	50879700	0.00371873	A	C	DCC	0	intronic	2.737	6	9	15	8.122e-07	-4.93241	0.00205266	0.006521	-2.72036	0.005111	Yes
40	18	rs613872	53210302	52903085	53474904	1.19708e-11	G	T	TCF4	0	intronic	1.664	5	5	15	3.758e-17	-8.42021	0.00270385	0.02126	-2.30334	0.00672	No
41	20	rs6125597	47840772	47508077	48001995	6.16592e-06	T	C	DDX27	0	intronic	1.712	5	4	4	3.284e-09	5.91672	0.00205467	5.019e-05	4.05474	0.005117	Yes
42	22	rs112643968	22069897	22050234	22070543	0.00832941	C	T	YPEL1	0	intronic	1.56	6	5	15	2.667e-05	4.20016	0.00244607	0.0003787	-3.5545	0.006206	Yes

## Sheet: S8
S8. Distinct genomic loci associated with LON at condFDR < 0.01 given association with CHR
The most strongly associated lead SNPs in independent genomic loci are shown after merging regions < 250 KB apart into a single locus. ANNOVAR = functional variant classification based on position in or outside of a gene; CADD = Combined Annotation-Dependent depletion score, which predict how deleterious the SNP effect is on protein structure/function (higher scores indicate more deleterious); Re…
locusnum	CHR	LEAD_SNP	LEAD_BP	MinBP	MaxBP	FDR	A1	A2	nearestGene	dist	ANNOVAR	CADD	RDB	minChrState	commonChrState	PVAL_in_LON	Z_in_LON	BETA_in_LON	SE_in_LON	PVAL_in_CHR	Z_in_CHR	BETA_in_CHR	SE_in_CHR	Novel
1	1	rs159960	8476428	8415235	8895448	0.00042825	A	G	RERE	0	intronic	0.264	NA	4	5	1.475e-07	5.25563	0.010842	0.00206293	0.000746352	-3.37196	-0.00915086	0.00271381	No
2	1	rs10917515	20012285	19987866	20025383	0.00173987	T	C	TMCO4	0	intronic	2.283	7	4	5	2.489e-06	-4.70905	-0.0116919	0.00248284	1.66267e-11	6.73294	0.021937	0.00325816	Yes
3	1	rs116362708	75930314	75289415	75993402	0.00329592	A	G	SLC44A5	0	intronic	1.332	6	9	15	1.5e-07	5.25257	0.0247993	0.00472137	0.0379537	2.07535	0.0129554	0.0062425	Yes
4	1	rs113389356	91085397	90915862	91089379	0.000439903	A	G	U3	37909	intergenic	0.921	7	9	15	3.449e-07	-5.09711	-0.0162926	0.00319643	5.30604e-08	5.44074	0.0229579	0.00421963	Yes
5	2	rs56165296	23313832	23298851	23338192	0.00512588	T	G	AC016768.1	0	ncRNA_intronic	2.152	7	5	15	5.563e-06	4.54234	0.0117628	0.00258958	0.000698923	3.39	0.0115138	0.0033964	Yes
6	2	rs72781689	24256349	23890084	24257682	0.00518679	T	C	MFSD2B:C2orf44	00:00:00	intronic	0.333	7	4	5	1.369e-05	-4.34871	-0.01311	0.00301469	1.21425e-07	-5.29134	-0.0210464	0.00397752	Yes
7	2	rs2352075	50932465	50887843	51123943	0.00630243	C	T	NRXN1	0	intronic	3.672	6	5	15	2.739e-07	-5.14059	-0.0163645	0.0031834	0.0532444	1.93293	0.00807485	0.00417751	Yes
8	2	rs138097604	149111906	148792665	149111906	0.00247516	T	C	MBD5	0	intronic	2.22	6	5	15	3.806e-08	5.49961	0.0167665	0.00304867	0.12682	-1.52676	-0.00620267	0.00406263	Yes
9	2	rs138218528	212676884	212673550	212778384	0.00139529	C	T	ERBB4	0	intronic	8.481	6	9	15	1.154e-08	5.70637	0.0124234	0.00217712	0.206626	1.2629	0.00363327	0.00287693	Yes
10	3	rs6769821	49244657	48724599	49650935	0.00406289	G	A	CCDC36	0	intronic	1.921	6	5	15	8.997e-06	4.43997	0.0102807	0.0023155	0.000201519	-3.7171	-0.0112829	0.0030354	Yes
11	3	rs1167248	55566477	55566281	55568423	0.00881531	G	A	ERC2	0	intronic	4.375	6	5	15	1.943e-06	4.75927	0.00976373	0.00205152	0.00856681	-2.62887	-0.0071105	0.00270477	Yes
12	3	rs4465966	82009703	81456744	82022078	9.4033e-06	A	G	RP11-260O18.1	25585	intergenic	2.325	6	5	15	3.21e-09	5.92049	0.0122513	0.0020693	4.46401e-06	4.58852	0.0124576	0.00271495	No
13	3	rs1599641	147763846	147763846	147794168	0.00690463	T	C	RP11-639B1.1	32099	intergenic	0.16	NA	9	15	2.138e-05	4.24999	0.00997225	0.00234642	8.3869e-05	3.93307	0.0121118	0.00307948	Yes
14	4	rs4697244	21866646	21785364	21878792	0.00642877	T	C	KCNIP4	0	intronic	5.697	5	5	15	1.908e-05	4.27537	0.00896191	0.00209617	2.212e-06	4.73302	0.013032	0.00275342	Yes
15	5	rs30266	103972357	103783801	104082179	4.40727e-05	A	G	RP11-6N13.1	0	ncRNA_intronic	2.275	NA	15	15	1.934e-08	-5.61782	-0.0122519	0.0021809	1.15173e-10	-6.44556	-0.0184568	0.00286349	No
16	5	rs2069117	152244551	151657057	152360494	9.18484e-08	A	C	AC091969.1	0	ncRNA_intronic	4.96	NA	7	15	1.915e-11	-6.71233	-0.0142595	0.00212437	8.33819e-14	7.46487	0.0208296	0.00279035	No
17	6	rs10456089	11959836	11959836	11959836	0.00348542	A	G	RP11-456H18.1	30739	intergenic	0.079	7	5	15	9.377e-09	5.74162	0.0217495	0.00378804	0.912864	-0.109427	-0.000567313	0.00518441	No
18	6	rs114146785	28797097	26761255	29501299	0.000918038	G	A	XXbac-BPG308K3.5	8548	intergenic	0.069	7	13	14	9.65e-07	-4.89865	-0.0230703	0.00470953	9.4468e-05	-3.90438	-0.0241175	0.00617704	Yes
19	6	rs7770860	131186393	131018421	131381579	0.000196719	C	T	EPB41L2	0	intronic	4.51	6	4	5	1.118e-09	-6.09156	-0.0128998	0.00211764	0.159498	1.40676	0.00391078	0.00277999	No
20	7	rs12536335	114043159	113844949	114401123	0.000670957	G	A	FOXP2	0	intronic	0.626	4	5	15	6.184e-07	4.98538	0.0103242	0.00207089	6.56443e-06	4.50734	0.0123215	0.00273365	Yes
21	7	rs10247904	121993483	121956113	122020759	0.00180551	A	G	CADPS2:RP5-1101C3.1	00:00:00	ncRNA_intronic	0.35	5	5	15	1.736e-06	4.78192	0.0109764	0.00229539	0.000356815	-3.57012	-0.010832	0.00303407	Yes
22	8	rs7840167	34320094	34128621	34320094	0.00287564	C	T	RP1-84O15.2	115844	intergenic	21	5	9	15	5.402e-06	-4.54855	-0.0119143	0.00261937	2.54099e-07	5.15465	0.0177533	0.00344413	Yes
23	9	rs773020	77768122	77768122	77768122	0.000209009	G	A	OSTF1	5940	intergenic	0.948	5	2	5	1.581e-09	-6.03587	-0.0205988	0.00341273	0.119133	1.55842	0.00698618	0.00448285	No
24	9	rs2001315	96394402	96181075	96485368	4.56316e-09	A	G	PHF2	0	intronic	9.445	NA	4	4	1.403e-13	7.39609	0.0155195	0.00209833	0.00211974	3.07292	0.00850133	0.00276653	No
25	9	rs28458909	140257189	140241209	140278206	0.00271	T	C	EXD3	0	intronic	7.113	5	5	15	4.942e-06	-4.56725	-0.0141994	0.00310895	2.55303e-26	10.6144	0.0432803	0.00407749	Yes
26	11	rs11022762	13335926	13288698	13350131	0.00128679	T	C	ARNTL	0	intronic	4.503	6	4	5	1.475e-07	-5.25565	-0.0110743	0.00210712	0.0071376	-2.69035	-0.00743146	0.00276226	Yes
27	11	rs11605348	47606483	47372377	47946836	0.000147385	A	G	NDUFS3	368	downstream	0.095	7	4	4	1.431e-08	5.66963	0.0121724	0.00214695	0.00388043	-2.88772	-0.00814323	0.00281995	No
28	11	rs1966836	57982229	57434906	58434545	6.49766e-05	A	G	OR1S1	0	exonic	0.91	6	9	15	7.903e-09	5.77051	0.0130414	0.00226001	0.00203728	-3.08474	-0.00913491	0.00296132	Yes
29	11	rs4572147	132489333	132469221	132489333	0.00259855	G	A	OPCML	0	intronic	13.67	6	5	15	7.396e-08	-5.38128	-0.0110493	0.00205328	0.0622657	1.8644	0.0050737	0.00272136	Yes
30	12	rs6489819	112328230	111843197	112939853	0.00172034	A	C	MAPKAPK5	0	intronic	0.431	5	4	4	2.448e-06	-4.71244	-0.0126987	0.00269471	4.1904e-05	4.09672	0.0145067	0.00354105	Yes
31	15	rs281297	47685504	47613403	47685504	0.00148946	C	T	SEMA6D:CTD-2050N2.1	00:00:00	ncRNA_intronic	0.885	7	5	15	1.968e-06	-4.75673	-0.0100954	0.00212233	0.000148905	3.79289	0.0106664	0.00281221	Yes
32	15	rs8035460	78064664	78038921	78067633	0.00361866	G	T	LINGO1	0	intronic	5.604	5	5	15	1.01e-06	-4.88971	-0.0102189	0.00208988	0.00344974	2.92453	0.00806472	0.00275761	Yes
33	17	rs17652520	44098967	43463493	44865603	0.00313477	A	G	MAPT	0	intronic	0.283	7	4	5	6.209e-06	-4.51916	-0.0110019	0.00243451	8.33774e-05	-3.93448	-0.0125995	0.00320233	No
34	17	rs12601759	65955284	65824046	66144402	5.43419e-05	G	A	BPTF	0	intronic	4.014	4	4	5	1.523e-09	-6.04188	-0.0156118	0.00258394	0.0164967	-2.39774	-0.00814981	0.00339896	No
35	18	rs613872	53210302	52903085	53629271	3.54156e-11	G	T	TCF4	0	intronic	1.664	5	5	15	3.758e-17	-8.42021	-0.022767	0.00270385	0.0917806	1.68608	0.00598961	0.00355239	No
36	19	rs277121	30569302	30569302	30572240	0.00111668	A	G	CTC-448F2.6	40238	intergenic	0.697	NA	5	15	5.762e-07	4.99903	0.0135696	0.00271445	0.000653579	-3.40835	-0.0121528	0.0035656	Yes
37	19	rs12460916	31904372	31889697	31935183	0.00721483	T	C	AC007796.1	0	ncRNA_intronic	10.03	5	5	15	2.286e-05	4.235	0.0107878	0.00254729	9.11666e-05	-3.91297	-0.0131094	0.00335024	Yes
38	20	rs1022688	47648856	47508077	47933479	0.000572582	A	G	ARFGEF2	0	intronic	7.422	6	4	4	2.804e-09	-5.94267	-0.0129423	0.00217785	0.263585	-1.11796	-0.00320543	0.00286722	No
																								25

## Sheet: S9
S9. Distinct genomic loci associated with LON at condFDR < 0.01 given association with SD
The most strongly associated lead SNPs in independent genomic loci are shown after merging regions < 250 KB apart into a single locus. ANNOVAR = functional variant classification based on position in or outside of a gene; CADD = Combined Annotation-Dependent depletion score, which predict how deleterious the SNP effect is on protein structure/function (higher scores indicate more deleterious); Re…
locusnum	CHR	LEAD_SNP	LEAD_BP	MinBP	MaxBP	FDR	A1	A2	nearestGene	dist	ANNOVAR	CADD	RDB	minChrState	commonChrState	PVAL_in_LON	Z_in_LON	BETA_in_LON	SE_in_LON	PVAL_in_SD	Z_in_SD	BETA_in_SD	SE_in_SD	Novel
1	1	rs159960	8476428	8421203	8892577	0.000202827	A	G	RERE	0	intronic	0.264	NA	4	5	1.475e-07	5.25563	0.010842	0.00206293	6.44139e-05	-3.99603	-0.00914679	0.00228897	No
2	1	rs35635335	18431303	18429405	18434374	0.00990626	G	A	IGSF21	2936	intergenic	0.67	2b	5	14	5.203e-05	-4.04632	-0.00916097	0.00226403	3.93899e-05	4.11103	0.0102719	0.00249862	Yes
3	1	rs116362708	75930314	75289415	75993402	0.00238987	A	G	SLC44A5	0	intronic	1.332	6	9	15	1.5e-07	5.25257	0.0247993	0.00472137	0.0151509	-2.42875	-0.0127757	0.00526019	Yes
4	1	rs9440302	98492580	98450788	98492580	0.009829	G	A	MIR137HG	0	ncRNA_intronic	4.828	5	2	15	5.138e-05	4.04927	0.00829482	0.00204847	0.000301037	3.61441	0.00818334	0.00226409	Yes
5	1	rs76709730	201892943	201797696	201917509	0.005927	C	T	LMOD1	0	intronic	2.411	5	4	15	2.206e-05	4.24291	0.0101915	0.00240202	3.54433e-05	-4.13534	-0.0110801	0.00267937	Yes
6	2	rs6430286	148834364	148792665	148956584	0.00406671	A	G	MBD5	0	intronic	2.321	7	5	15	2.124e-08	5.60161	0.0116104	0.00207269	0.327875	0.978404	0.00224757	0.00229718	Yes
7	2	rs74338595	212749786	212673550	212778384	0.0026959	C	T	ERBB4	0	intronic	9.263	7	15	15	5.215e-09	5.84016	0.0131836	0.00225741	0.844516	0.19612	0.000489131	0.00249404	No
8	3	rs34759087	49162284	48767877	49749705	0.0070336	T	C	LAMB2	0	exonic	24.3	5	3	4	2.953e-05	4.17706	0.0132394	0.00316955	0.000160784	-3.77379	-0.0131882	0.00349468	Yes
9	3	rs4465966	82009703	81675652	82021529	0.00126138	A	G	RP11-260O18.1	25585	intergenic	2.325	6	5	15	3.21e-09	5.92049	0.0122513	0.0020693	0.480971	0.704742	0.00161252	0.0022881	No
10	3	rs117442	155426459	155270280	155475463	0.00922623	A	G	PLCH1	0	intronic	0.775	NA	4	15	4.658e-05	-4.07213	-0.00897993	0.00220521	3.40026e-05	-4.14486	-0.0101515	0.00244918	Yes
11	4	rs170035	39793856	39793856	39794661	0.00754814	G	A	UBE2K	9443	intergenic	6.874	NA	5	15	3.477e-07	-5.09556	-0.0107787	0.00211531	0.0341834	2.1179	0.00502326	0.00237181	Yes
12	4	rs769688	140846241	140837043	140891397	0.00815478	G	T	MAML3	0	intronic	4.921	NA	5	15	1.13e-05	4.3907	0.00951918	0.00216803	0.00129859	-3.21629	-0.00774515	0.0024081	Yes
13	5	rs30266	103972357	103783801	104082179	0.00709271	A	G	RP11-6N13.1	0	ncRNA_intronic	2.275	NA	15	15	1.934e-08	-5.61782	-0.0122519	0.0021809	0.890419	-0.137774	-0.000332247	0.00241153	No
14	5	rs2069117	152244551	151657057	152359810	7.17198e-08	A	C	AC091969.1	0	ncRNA_intronic	4.96	NA	7	15	1.915e-11	-6.71233	-0.0142595	0.00212437	0.000132175	-3.82237	-0.00898219	0.0023499	No
15	5	rs1024993	167006009	166988967	167055936	0.00324244	C	T	TENM2	0	intronic	12.89	7	5	15	1.18e-06	4.85894	0.0105934	0.00218018	0.00262711	-3.0083	-0.00726803	0.00241599	Yes
16	5	rs751206	167408366	167402866	167458323	0.00483723	G	A	TENM2	0	intronic	0.347	NA	4	15	6.434e-07	-4.97771	-0.0129604	0.00260369	0.00925763	2.60239	0.00755219	0.00290202	Yes
17	6	rs10456089	11959836	11959836	11959836	0.00209177	A	G	RP11-456H18.1	30739	intergenic	0.079	7	5	15	9.377e-09	5.74162	0.0217495	0.00378804	0.30445	-1.02694	-0.00448381	0.0043662	No
18	6	rs114627526	28898526	28059458	29594265	0.00250566	G	A	TRIM27	6759	intergenic	0.563	6	5	15	1.245e-06	-4.84832	-0.0228237	0.00470756	0.00163659	3.14931	0.0163871	0.0052034	Yes
19	6	rs240113	101058886	100890654	101338978	0.0010541	G	A	ASCC3	0	intronic	1.254	3a	5	5	1.302e-06	4.83949	0.00993193	0.00205227	6.86835e-07	-4.96505	-0.0112938	0.00227466	Yes
20	6	rs7770860	131186393	131122295	131381579	0.000334307	C	T	EPB41L2	0	intronic	4.51	6	4	5	1.118e-09	-6.09156	-0.0128998	0.00211764	0.243073	1.16734	0.00273433	0.00234236	No
21	6	rs150436916	163005002	162934351	163214327	0.00281177	C	T	PARK2	0	intronic	5.504	6	5	15	6.043e-06	4.52489	0.0134847	0.00298011	0.000219564	-3.69537	-0.012207	0.00330332	Yes
22	7	rs3807866	12250378	12233848	12286050	0.00230512	A	G	TMEM106B	488	upstream	7.544	NA	1	1	4.333e-06	-4.59474	-0.00956531	0.0020818	6.00528e-05	-4.0126	-0.0092139	0.00229624	Yes
23	7	rs2049604	113990352	113772805	114194615	0.000564427	T	C	FOXP2	0	intronic	2.319	5	5	15	5.452e-07	5.00967	0.0106957	0.00213502	1.37915e-08	-5.67596	-0.0135799	0.00239253	Yes
24	8	rs4872006	22536502	22447426	22542962	0.000397885	T	C	CTD-3247F14.2	23	downstream	8.696	4	5	13	3.438e-07	-5.0977	-0.0107951	0.00211764	0.000172898	3.75564	0.00882125	0.0023488	Yes
25	9	rs10966061	23740210	23720380	23741776	0.00686637	A	C	ELAVL2	0	intronic	2.196	7	2	15	1.524e-06	4.80813	0.0113766	0.00236613	0.006694	-2.7117	-0.00709781	0.00261748	Yes
26	9	rs773020	77768122	77768122	77768122	0.000763142	G	A	OSTF1	5940	intergenic	0.948	5	2	5	1.581e-09	-6.03587	-0.0205988	0.00341273	0.508349	0.66141	0.00249636	0.0037743	No
27	9	rs10992800	96373818	96161300	96484560	2.1759e-07	A	G	PHF2	0	intronic	0.348	7	5	15	1.261e-13	7.41016	0.0155114	0.00209327	0.536279	-0.61845	-0.00143431	0.0023192	No
28	9	rs1147321	125673051	125601801	126044010	0.00190155	T	G	ZBTB6	0	UTR3	1.941	NA	4	4	3.628e-07	-5.08753	-0.0147931	0.00290772	0.00408269	2.8717	0.00924125	0.00321804	Yes
29	11	rs11605348	47606483	47229316	47946836	2.80799e-05	A	G	NDUFS3	368	downstream	0.095	7	4	4	1.431e-08	5.66963	0.0121724	0.00214695	0.000103682	-3.88181	-0.00921406	0.00237365	No
30	11	rs1966836	57982229	57918619	57987626	0.00281337	A	G	OR1S1	0	exonic	0.91	6	9	15	7.903e-09	5.77051	0.0130414	0.00226001	0.576759	-0.558126	-0.00139225	0.00249451	Yes
31	11	rs34361331	66158466	66099079	66182450	0.00833201	A	G	RP11-867G23.9	826	downstream	0.434	5	5	14	5.723e-06	4.53638	0.0100649	0.0022187	0.00258403	-3.01332	-0.00745846	0.00247516	Yes
32	11	rs10502246	120924200	120886069	120970408	0.00802834	C	T	TBCEL	0	intronic	11.22	6	4	4	2.903e-05	-4.18091	-0.0146768	0.00351042	0.000490945	-3.48565	-0.0135407	0.0038847	Yes
33	14	rs4899292	69704052	69480381	69746345	0.00936192	A	G	EXD2	0	intronic	1.55	5	4	4	7.963e-08	-5.36796	-0.0115099	0.00214418	0.260636	1.12489	0.00266404	0.00236827	Yes
34	14	rs2270431	75270635	75108290	75378185	0.00652235	T	C	YLPM1	0	intronic	0.287	7	4	4	4.939e-06	-4.56736	-0.0100672	0.00220416	0.00196841	-3.09496	-0.00753978	0.00243615	Yes
35	14	rs61978688	98749273	98683903	98754152	0.00158506	G	A	AL163760.1	48695	intergenic	0.881	7	9	15	1.381e-06	-4.8277	-0.0100496	0.00208165	0.000693296	-3.39222	-0.00784423	0.00231242	Yes
36	15	rs8035460	78064664	78038921	78067633	0.00627402	G	T	LINGO1	0	intronic	5.604	5	5	15	1.01e-06	-4.88971	-0.0102189	0.00208988	0.00872304	2.62272	0.00608524	0.0023202	Yes
37	16	rs8052228	74177076	74136686	74195719	0.00536121	T	C	AC009120.4	0	ncRNA_intronic	17.25	6	5	15	6.031e-06	4.52528	0.00935818	0.00206798	0.00115731	-3.2492	-0.00743943	0.00228962	Yes
38	16	rs34664380	83691345	83654534	83757311	0.00620296	T	C	CDH13	0	intronic	1.634	4	1	15	2.378e-05	4.22605	0.0139369	0.00329785	0.000130802	-3.82494	-0.0139965	0.00365927	Yes
39	17	rs186636	42085972	42061629	42154470	0.00750535	C	T	NAGS	0	UTR3	0.436	NA	2	7	3.292e-05	-4.15225	-0.00891007	0.00214584	0.000197896	3.72169	0.00883443	0.00237377	Yes
40	17	rs17652520	44098967	43463493	44865603	0.00285493	A	G	MAPT	0	intronic	0.283	7	4	5	6.209e-06	-4.51916	-0.0110019	0.00243451	2.00194e-09	5.99765	0.0161756	0.00269699	No
41	17	rs34417254	66097429	65824046	66144402	0.000598521	T	C	AC145343.2	0	ncRNA_intronic	6.527	4	1	1	1.421e-09	6.05303	0.0141821	0.00234297	0.409156	0.825379	0.00213916	0.00259173	Yes
42	18	rs613872	53210302	52903085	53474904	4.45453e-13	G	T	TCF4	0	intronic	1.664	5	5	15	3.758e-17	-8.42021	-0.022767	0.00270385	0.000134573	3.81794	0.0114175	0.00299049	No
43	19	rs79106024	54467802	54466008	54491939	0.00958088	A	G	CACNG8	0	intronic	0.08	4	4	13	2.427e-07	-5.16325	-0.0237928	0.0046081	0.0731439	-1.79193	-0.00912104	0.00509006	Yes
44	20	rs1043357	47731228	47508077	47935069	0.000137926	C	A	STAU1	0	UTR3	9.143	NA	4	4	1.384e-08	5.67541	0.0118299	0.00208441	0.00391668	-2.8848	-0.00666183	0.00230929	Yes
45	20	rs6013429	50919177	50914231	51046965	0.00703729	G	A	RP4-723E3.1	0	ncRNA_intronic	0.673	6	5	15	3.3e-07	5.10543	0.0117165	0.00229491	0.0323659	2.13986	0.00543251	0.00253872	Yes
46	21	rs11701701	22039221	22022414	22071641	0.00987612	A	G	LINC00320	75686	intergenic	1.242	7	5	15	7.106e-06	-4.4905	-0.00946477	0.00210773	0.00281054	2.98773	0.00701517	0.00234799	Yes
																								34

## Sheet: S10
S10. Distinct genomic loci associated with MDD at condFDR < 0.01 given association with INS
The most strongly associated lead SNPs in independent genomic loci are shown after merging regions < 250 KB apart into a single locus. ANNOVAR = functional variant classification based on position in or outside of a gene; CADD = Combined Annotation-Dependent depletion score, which predict how deleterious the SNP effect is on protein structure/function (higher scores indicate more deleterious); Re…
locusnum	CHR	LEAD_SNP	LEAD_BP	MinBP	MaxBP	FDR	A1	A2	nearestGene	dist	ANNOVAR	CADD	RDB	minChrState	commonChrState	PVAL_in_MDD	Z_in_MDD	OR_in_MDD	SE_in_MDD	PVAL_in_INS	Z_in_INS	OR_in_INS	SE_in_INS	Novel
1	1	rs2568961	72812747	72628347	72959039	0.00140268	C	T	RPL31P12	45234	intergenic	2.435	7	5	15	1.224e-07	5.28987	1.04938	0.0091	0.04009	-2.05282	0.9894	0.005202	No
2	1	rs12129573	73768366	73366368	74033340	0.000223302	A	C	RP4-598G3.1	3486	intergenic	5.324	7	9	15	1.341e-07	5.27315	1.0498	0.0092	0.03978	2.05603	1.011	0.005327	No
3	2	rs360241	127027052	126982660	127264369	0.00925618	A	G	AC023347.1	39034	intergenic	4.628	NA	9	15	5.705e-07	-5.00094	0.94233	0.0119	0.08036	1.7486	1.012	0.006781	Yes
4	2	rs6717413	208031167	208017033	208088987	0.00337544	G	A	KLF7	0	intronic	16.35	2a	1	1	4.197e-05	-4.09636	0.96185	0.0095	0.003754	2.89813	1.016	0.005376	No
5	5	rs148488606	91596036	91467120	91789446	0.001306	A	G	RP11-348J24.2	0	ncRNA_intronic	0.632	7	15	15	4.367e-05	-4.08715	0.95648	0.0109	0.0009362	-3.30903	0.9798	0.006182	Yes
6	5	rs12658032	103904226	103671867	104089064	1.80803e-07	A	G	RP11-6N13.1	0	ncRNA_intronic	4.238	7	9	15	2.866e-09	5.93909	1.05739	0.0094	1.343e-09	6.06217	1.033	0.005304	No
7	6	rs6905391	28262686	26354100	31058340	4.2816e-05	A	G	PGBD1	0	intronic	11.15	7	5	5	7.775e-08	-5.37227	0.93305	0.0129	0.9413	0.073636	1.001	0.008433	No
8	7	rs58104186	109099919	109097792	109197067	0.00724757	A	G	AC073071.1	62118	intergenic	3.137	6	15	15	0.02613	2.22427	1.02041	0.0091	0.0005627	3.44898	1.018	0.005194	No
9	7	rs1425072	136801830	136801446	136920364	0.00578528	T	C	hsa-mir-490	0	ncRNA_intronic	1.346	NA	14	15	3.223e-06	-4.65607	0.95801	0.0092	0.0004038	-3.53759	0.9813	0.005344	Yes
10	8	rs2722442	40372061	40288573	40387466	0.00942915	A	C	RP11-301G7.1	5022	intergenic	1.723	7	5	15	0.000939	3.30819	1.03149	0.0094	0.001024	3.28385	1.018	0.005389	Yes
11	8	rs1899048	65258742	65197740	65275797	0.00546503	T	C	RP11-32K4.1	0	ncRNA_intronic	2.143	7	5	15	0.0001735	3.75477	1.04446	0.0116	0.001472	3.18015	1.021	0.006536	Yes
12	10	rs10825942	58720316	58557901	58802750	0.000195262	T	G	MIR3924	343922	intergenic	0.086	7	9	15	3.499e-07	-5.09437	0.95342	0.0094	0.002391	-3.03681	0.9846	0.005124	Yes
13	10	rs5011520	104697516	104565199	105059896	0.00430039	A	G	CNNM2	0	intronic	3.36	7	5	15	0.001278	-3.22087	0.9498	0.016	0.0002777	-3.63526	0.9658	0.009574	No
14	11	rs10219169	48806670	48162305	49189417	0.00727284	C	T	RP11-56P9.5	94992	intergenic	7.503	7	5	9	0.0006233	-3.42127	0.96764	0.0096	0.0003105	3.60638	1.019	0.005232	Yes
15	11	rs2509805	57650796	57404779	57681828	0.000320365	T	C	RP11-734C14.2	12752	intergenic	2.832	7	14	15	6.132e-05	4.00767	1.03935	0.0096	0.0001911	3.7305	1.021	0.005472	No
16	13	rs12552	53625781	53617781	53675539	0.000244341	A	G	OLFM4	0	UTR3	2.943	NA	4	15	2.193e-06	4.73477	1.04352	0.009	6.936e-08	5.39282	1.028	0.005157	No
17	14	rs1950829	42097937	41940872	42310739	7.86511e-06	A	G	LRFN5	0	intronic	1.979	7	14	15	8.514e-10	6.13504	1.05591	0.0089	7.043e-05	3.97483	1.02	0.005101	No
18	14	rs2756119	104001517	103987078	104014935	0.00367163	A	G	TRMT61A	0	UTR3	1.406	NA	2	4	5.189e-05	-4.04695	0.96165	0.0097	0.01037	-2.56324	0.9865	0.005296	No
19	18	rs7231178	50753741	50620087	50879700	0.00741011	G	A	DCC	0	intronic	1.505	7	14	15	7.768e-05	3.95145	1.03614	0.009	0.007004	-2.69665	0.9863	0.005113	No
20	18	rs12958048	53101598	52972210	53167520	9.20215e-05	A	G	TCF4	0	intronic	2.08	5	5	15	9.137e-06	4.43665	1.0431	0.0095	2.721e-05	4.19564	1.023	0.005389	No
21	20	rs910187	45841052	45766642	45848043	0.00817639	A	G	ZMYND8	0	intronic	0.717	5	4	4	0.0002478	-3.66452	0.96676	0.0092	0.002077	-3.079	0.9839	0.005268	No
																								7

## Sheet: S11
S11. Distinct genomic loci associated with MDD at condFDR < 0.01 given association with CHR
The most strongly associated lead SNPs in independent genomic loci are shown after merging regions < 250 KB apart into a single locus. ANNOVAR = functional variant classification based on position in or outside of a gene; CADD = Combined Annotation-Dependent depletion score, which predict how deleterious the SNP effect is on protein structure/function (higher scores indicate more deleterious); Re…
locusnum	CHR	LEAD_SNP	LEAD_BP	MinBP	MaxBP	FDR	A1	A2	nearestGene	dist	ANNOVAR	CADD	RDB	minChrState	commonChrState	PVAL_in_MDD	Z_in_MDD	SE_in_MDD	PVAL_in_CHR	Z_in_CHR	SE_in_CHR	Novel in MDD
1	1	rs7531118	72837239	72748669	72838406	0.00787319	T	C	RPL31P12	69726	intergenic	11.35	4	5	15	5.691e-07	-5.00142	0.009	0.571711	-0.565533	0.00270863	No
2	1	rs12129573	73768366	73766431	73991651	0.000686754	A	C	RP4-598G3.1	3486	intergenic	5.324	7	9	15	1.341e-07	5.27315	0.0092	0.111093	1.5933	0.00281454	No
3	5	rs12658032	103904226	103671867	104082179	3.04349e-07	A	G	RP11-6N13.1	0	ncRNA_intronic	4.238	7	9	15	2.866e-09	5.93909	0.0094	1.47034e-09	6.04758	0.00280431	No
4	6	rs6905391	28262686	26354100	32205942	3.09921e-05	A	G	PGBD1	0	intronic	11.15	7	5	5	7.775e-08	-5.37227	0.0129	0.733366	0.340651	0.00363712	No
5	6	rs12200766	95868745	95831159	95879346	0.00468505	G	A	CYCSP17	83312	intergenic	3.041	5	5	9	3.705e-06	4.62728	0.0103	0.0108565	2.54729	0.00329861	Yes
6	8	rs4873751	54414732	54400418	54424917	0.00744436	A	G	RP11-400K9.3	12997	intergenic	1.387	6	5	15	0.001113	3.26029	0.0101	3.03722e-05	4.17066	0.00303825	Yes
7	11	rs2509805	57650796	57404779	57681828	0.0062442	T	C	RP11-734C14.2	12752	intergenic	2.832	7	14	15	6.132e-05	4.00767	0.0096	0.00825075	-2.64163	0.00288553	No
8	14	rs1950829	42097937	41969803	42183025	1.60076e-05	A	G	LRFN5	0	intronic	1.979	7	14	15	8.514e-10	6.13504	0.0089	0.000243382	-3.66913	0.00269501	No
9	18	rs12958048	53101598	52964523	53125364	0.000193581	A	G	TCF4	0	intronic	2.08	5	5	15	9.137e-06	4.43665	0.0095	1.14254e-05	4.38827	0.00285438	No
10	18	rs1531519	53480206	53480206	53566471	0.00680536	T	C	RP11-397A16.3	4191	intergenic	1.381	6	5	15	9.048e-05	-3.9148	0.0092	0.00129593	3.21688	0.00277127	Yes
																						3

## Sheet: S12
S12. Distinct genomic loci associated with MDD at condFDR < 0.01 given association with SD
The most strongly associated lead SNPs in independent genomic loci are shown after merging regions < 250 KB apart into a single locus. ANNOVAR = functional variant classification based on position in or outside of a gene; CADD = Combined Annotation-Dependent depletion score, which predict how deleterious the SNP effect is on protein structure/function (higher scores indicate more deleterious); Re…
locusnum	CHR	LEAD_SNP	LEAD_BP	MinBP	MaxBP	FDR	A1	A2	nearestGene	dist	ANNOVAR	CADD	RDB	minChrState	commonChrState	PVAL_in_MDD	Z_in_MDD	SE_in_MDD	PVAL_in_SD	Z_in_SD	SE_in_SD	Novel in MDD
1	1	rs77532933	38367246	38367246	38375393	0.00697685	T	C	INPP5B	0	intronic	0.598	2b	2	5	8.298e-05	-3.93563	0.0165	0.00428287	-2.85654	0.00378829	Yes
2	1	rs7531118	72837239	72748669	72838406	0.00324539	T	C	RPL31P12	69726	intergenic	11.35	4	5	15	5.691e-07	-5.00142	0.009	0.175605	1.35441	0.0022828	No
3	1	rs12129573	73768366	73766431	73991651	0.00352269	A	C	RP4-598G3.1	3486	intergenic	5.324	7	9	15	1.341e-07	5.27315	0.0092	0.813349	0.236108	0.00237488	No
4	2	rs7603111	2343720	2297348	2372608	0.00273718	G	A	MYT1L	8687	intergenic	0.252	NA	9	15	8.778e-06	-4.44527	0.0096	0.00111258	-3.26039	0.00245137	Yes
5	2	rs820781	57905132	57764604	57908194	0.00872409	G	A	CTD-2026C7.1	77430	intergenic	11.89	6	5	15	0.0005068	-3.47714	0.0095	7.42623e-05	-3.9622	0.00235079	Yes
6	5	rs2451828	7448796	7448796	7460236	0.00985978	T	C	ADCY2	0	intronic	0.129	NA	4	15	2.074e-07	5.19258	0.0306	0.111789	1.5902	0.00771794	Yes
7	5	rs12658032	103904226	103671867	104082179	0.000115484	A	G	RP11-6N13.1	0	ncRNA_intronic	4.238	7	9	15	2.866e-09	5.93909	0.0094	0.850418	-0.188585	0.0023615	No
8	6	rs6905391	28262686	25884519	31456679	7.47869e-08	A	G	PGBD1	0	intronic	11.15	7	5	5	7.775e-08	-5.37227	0.0129	1.8511e-06	4.76904	0.00306389	No
9	13	rs1343605	53647048	53617781	53842904	0.0020472	A	C	OLFM4	20855	intergenic	2.277	NA	4	15	2.825e-06	4.68315	0.0093	6.57458e-05	-3.99118	0.00234652	No
10	14	rs9806026	41980598	41940872	42240934	0.000926615	T	C	CTD-2298J14.1	44266	intergenic	2.12	6	5	15	9.928e-09	-5.73195	0.009	0.0670914	1.83106	0.00230841	No
11	18	rs12958048	53101598	52964523	53168243	0.000150459	A	G	TCF4	0	intronic	2.08	5	5	15	9.137e-06	4.43665	0.0095	1.86954e-10	-6.37169	0.00240382	No
																						4

## Sheet: S13
S13. Distinct genomic loci associated with MDD at condFDR < 0.01 given association with LON
The most strongly associated lead SNPs in independent genomic loci are shown after merging regions < 250 KB apart into a single locus. ANNOVAR = functional variant classification based on position in or outside of a gene; CADD = Combined Annotation-Dependent depletion score, which predict how deleterious the SNP effect is on protein structure/function (higher scores indicate more deleterious); Re…
locusnum	CHR	LEAD_SNP	LEAD_BP	MinBP	MaxBP	FDR	A1	A2	nearestGene	dist	ANNOVAR	CADD	RDB	minChrState	commonChrState	PVAL_in_MDD	Z_in_MDD	SE_in_MDD	PVAL_in_LON	Z_in_LON	SE_in_LON	Novel
1	1	rs11121207	8681848	8520487	8895970	0.00668351	A	C	RERE	0	intronic	6.565	5	2	5	0.002423	3.0328	0.0115	5.759e-05	-4.02246	0.00263212	Yes
2	1	rs4141983	18122009	18109837	18131916	0.00531753	C	T	ACTL8	0	intronic	10.21	4	5	14	7.422e-06	4.48121	0.0096	0.00073037	3.37792	0.00218402	Yes
3	1	rs7531118	72837239	72748669	72838406	0.00967877	T	C	RPL31P12	69726	intergenic	11.35	4	5	15	5.691e-07	-5.00142	0.009	0.723092	0.35433	0.00205229	No
4	1	rs12129573	73768366	73766431	73991651	0.000975244	A	C	RP4-598G3.1	3486	intergenic	5.324	7	9	15	1.341e-07	5.27315	0.0092	0.202878	-1.2734	0.00215105	No
5	2	rs61533748	22582968	22549441	22606275	0.00394516	C	T	AC068490.2	0	ncRNA_intronic	4.248	7	5	15	0.0001015	-3.88698	0.0092	6.035e-06	-4.52517	0.00209965	No
6	3	rs6808036	49236439	48724599	49650935	0.00953661	T	G	CCDC36	0	UTR5	8.559	5	1	15	0.0005209	3.46977	0.0099	1.088e-05	4.3989	0.00231119	No
7	3	rs7626688	61106321	61064550	61123177	0.00755542	T	G	FHIT	0	intronic	3.839	7	5	15	2.115e-05	4.25239	0.0089	0.00120418	3.23789	0.0020577	No
8	5	rs7725076	91538160	91467120	91789446	0.00670412	A	G	RP11-348J24.2	0	ncRNA_intronic	3.239	4	9	15	0.0002039	-3.71413	0.0108	0.00198801	3.09202	0.00246323	Yes
9	5	rs12658032	103904226	103671867	104089064	1.85022e-07	A	G	RP11-6N13.1	0	ncRNA_intronic	4.238	7	9	15	2.866e-09	5.93909	0.0094	3.192e-07	5.11172	0.00213894	No
10	5	rs10039321	166998385	166987371	167055936	0.00284456	T	C	TENM2	0	intronic	3.199	7	5	14	3.63e-05	4.12985	0.0099	1.598e-05	4.31473	0.00221171	No
11	6	rs6905391	28262686	25884519	31451848	1.55932e-06	A	G	PGBD1	0	intronic	11.15	7	5	5	7.775e-08	-5.37227	0.0129	0.0233465	2.26772	0.00277176	No
12	6	rs3008841	40069436	40069436	40069436	0.00565632	G	T	TUBBP9	101463	intergenic	0.236	5	5	15	0.00666	2.71338	0.009	0.00152882	-3.16916	0.00206089	Yes
13	7	rs5011432	12268668	12233848	12285140	0.00870113	C	A	TMEM106B	0	intronic	2.817	6	4	5	0.0118	-2.51807	0.009	1.15e-05	-4.38681	0.0020815	No
14	8	rs1899048	65258742	65197740	65275797	0.0053251	T	C	RP11-32K4.1	0	ncRNA_intronic	2.143	7	5	15	0.0001735	3.75477	0.0116	0.00170617	3.13712	0.00263874	Yes
15	9	rs58982057	11144237	11113891	11771159	0.00814638	T	C	RP11-23D5.1	131076	intergenic	0.592	6	9	15	0.0002814	-3.63185	0.0112	0.0882559	1.70467	0.00258751	No
16	9	rs2001315	96394402	96349538	96484560	0.00289589	A	G	PHF2	0	intronic	9.445	NA	4	4	0.0001215	-3.84308	0.0091	1.403e-13	7.39609	0.00209833	Yes
17	9	rs10818400	122664468	122655283	122676328	0.0054013	T	G	RP11-360A18.2	32862	intergenic	1.953	7	7	15	1.531e-05	-4.32418	0.0092	7.775e-06	-4.47128	0.00208698	No
18	10	rs4935679	58714248	58557901	58802750	0.00280448	T	C	MIR3924	349990	intergenic	12.86	6	9	15	4.368e-06	-4.59306	0.009	0.00649622	-2.72162	0.00206124	No
19	10	rs61867322	106647839	106641784	106830537	0.00895486	A	G	SORCS3	0	intronic	10.06	6	9	15	0.0003787	-3.5545	0.0102	0.00437465	2.8498	0.00239854	No
20	11	rs2509805	57650796	57402964	57681828	0.000387615	T	C	RP11-734C14.2	12752	intergenic	2.832	7	14	15	6.132e-05	4.00767	0.0096	0.00058913	3.43657	0.00219563	No
21	12	rs2955524	23972526	23972526	23972526	0.00492048	T	C	SOX5	0	intronic	0.07	6	5	15	NA	NA	NA	2.161e-05	-4.24759	0.00246379	Yes
22	12	rs61945218	118700156	118585698	118888131	0.00405064	C	T	TAOK3	0	intronic	2.701	7	4	5	1.56e-05	-4.32004	0.013	0.00012432	-3.83744	0.00294882	No
23	13	rs80325622	69941408	69941408	70076265	0.00874758	A	G	SRSF1P1	40939	intergenic	1.238	6	9	15	0.0002289	-3.68478	0.0284	0.0124478	2.49919	0.00625989	Yes
24	13	rs4112703	82480892	82450107	82494257	0.00873139	A	C	PTMAP5	215684	intergenic	1.869	7	9	15	7.141e-05	3.97154	0.0093	4.309e-05	-4.09026	0.00215581	Yes
25	14	rs11627564	41584875	41570531	41595593	0.00188528	A	C	RP11-129M6.1	139792	intergenic	0.583	6	5	15	7.644e-06	-4.47492	0.0092	0.00297386	2.97043	0.00209353	Yes
26	14	rs1950829	42097937	41969803	42183025	0.00554815	A	G	LRFN5	0	intronic	1.979	7	14	15	8.514e-10	6.13504	0.0089	0.922963	0.0967025	0.00205007	No
27	14	rs7152906	75125540	75108290	75373011	0.0070989	T	C	AREL1	0	intronic	7.282	4	2	5	0.001163	-3.2478	0.0089	0.00028173	-3.63155	0.00205014	No
28	14	rs7144406	98659847	98603851	98670849	0.00987018	G	A	RP11-61O1.1	0	ncRNA_intronic	0.629	7	5	15	0.002762	-2.99305	0.0112	0.00068661	-3.39487	0.00251699	Yes
29	15	rs1025145	47685306	47613403	47685504	0.00370771	G	A	SEMA6D:CTD-2050N2.1	00:00:00	ncRNA_intronic	1.211	6	5	15	8.988e-07	-4.91259	0.0094	1.17e-06	-4.86061	0.00216883	No
30	18	rs8084351	50726559	50555931	50907127	0.000774499	A	G	DCC	0	intronic	4.031	6	9	15	9.344e-05	3.90702	0.0089	7.494e-06	-4.47916	0.00204875	No
31	18	rs12606521	52451215	52018542	52509833	0.00108278	G	A	RAB27B	0	intronic	2.527	7	5	15	3.147e-06	4.66098	0.0115	0.00029632	3.61849	0.0026416	Yes
32	18	rs2060886	53167520	53057188	53168243	5.16631e-05	T	C	TCF4	0	intronic	7.109	3a	1	15	3.858e-07	-5.07583	0.009	0.00010558	-3.87739	0.00207331	Yes
33	18	rs1531519	53480206	53480206	53566471	0.00119468	T	C	RP11-397A16.3	4191	intergenic	1.381	6	5	15	9.048e-05	-3.9148	0.0092	4.986e-05	-4.05628	0.0020988	Yes
34	20	rs718049	49196599	49111256	49205492	0.00972606	C	T	PTPN1	0	intronic	4.688	4	4	4	3.658e-07	5.08595	0.0092	0.152603	1.4304	0.00211936	Yes
																						15

[truncated: 60 more sheets: S14, S15, S16, S17, S18, S19, S20, S21, S22, S23, S24, S25, S26, S27, S28, S29, S30, S31, S32, S33 …]
